# Supplementary material for: Noncontact Gesture-Based Switch Improves Communication Speed and Social Function in Advanced Duchenne Muscular Dystrophy: A Case Report
Source: Healthcare (Basel). 2025 Nov 20;13(22):2989. doi: 10.3390/healthcare13222989 (PMC12652835; doi:10.3390/healthcare13222989)
Supplement: Supplementary file 1 [file healthcare-13-02989-s001.zip]

Archive with 1 entries (1 files):
- healthcare-3963474-supplementary.pdf
